# Supplementary material for: Public’s attitudes on participation in a biobank for research: an Italian survey
Source: BMC Med Ethics. 2014 Nov 26;15:81. doi: 10.1186/1472-6939-15-81 (PMC4258254; doi:10.1186/1472-6939-15-81)
Supplement: Supplementary file 1 — Additional file 1:The questionnaires used in the survey are in Italian. The questionnaire on the attitudes towards genetic research is provided as an additional file (Italian version and English translation). (ZIP 89 KB) [file 12910_2014_316_MOESM1_ESM.zip]

Archive with 2 entries (2 files):
- 7671778541342889_add1.doc
- 7671778541342889_add2.doc
